# Supplementary material for: Bioactive Compounds, Antioxidant Activity and Sensory Properties of Northern Red Oak (Quercus rubra L., syn. Q. borealis F. Michx) Seeds Affected by Roasting Conditions
Source: Molecules. 2023 Mar 1;28(5):2299. doi: 10.3390/molecules28052299 (PMC10005602; doi:10.3390/molecules28052299)
Supplement: Supplementary file 1 [file molecules-28-02299-s001.zip]

Archive with 1 entries (1 files):
- molecules-2191355-supplementary.pdf
